# Supplementary material for: Evaluation of the Therapeutical Effect of Matricaria Chamomilla Extract vs. Galantamine on Animal Model Memory and Behavior Using 18F-FDG PET/MRI
Source: Curr Issues Mol Biol. 2024 May 9;46(5):4506–18. doi: 10.3390/cimb46050273 (PMC11119716; doi:10.3390/cimb46050273)
Supplement: Supplementary file 1 [file cimb-46-00273-s001.zip]

Archive with 1 entries (1 files):
- cimb-2983256-supplementary.pdf
